# Supplementary material for: Candida Non-albicans and Non-auris Causing Invasive Candidiasis in a Fourth-Level Hospital in Colombia: Epidemiology, Antifungal Susceptibility, and Genetic Diversity
Source: J Fungi (Basel). 2024 Apr 30;10(5):326. doi: 10.3390/jof10050326 (PMC11122357; doi:10.3390/jof10050326)
Supplement: Supplementary file 1 [file jof-10-00326-s001.zip]

Archive with 1 entries (1 files):
- jof-2990158-supplementary.pdf
